# Supplementary material for: Current Status and Future Directions of Ferroptosis Research in Breast Cancer: Bibliometric Analysis
Source: Interact J Med Res. 2025 Feb 26;14:e66286. doi: 10.2196/66286 (PMC11904379; doi:10.2196/66286)
Supplement: Multimedia Appendix 2 [file ijmr_v14i1e66286_app2.xlsx]

## Sheet: Sheet1
Rank	Titel	Year	Local Citations	Global Citations	LC/GC Ratio (%)
1	Ferroptosis is induced following siramesine and lapatinib treatment of breast cancer cells	2016	38	364	10.44
2	Targeted exosome-encapsulated erastin induced ferroptosis in triple negative breast cancer cells	2019	26	195	13.33
3	Identification of a small molecule as inducer of ferroptosis and apoptosis through ubiquitination of GPX4 in triple negative breast cancer cells	2021	23	159	14.47
4	Ferroptosis heterogeneity in triple-negative breast cancer reveals an innovative immunotherapy combination strategy	2022	22	69	31.88
5	Sulfasalazine_x001E_induced ferroptosis in breast cancer cells is reduced by the inhibitory effect of estrogen receptor on the transferrin receptor[15]	2019	16	142	11.27
6	Role of GPX4-Mediated Ferroptosis in the Sensitivity of Triple Negative Breast Cancer Cells to Gefitinib	2020	15	89	16.85
7	The role of ferroptosis in breast cancer patients: a comprehensive analysis	2021	15	60	25
8	Prominin2 Drives Ferroptosis Resistance by Stimulating Iron Export	2019	14	280	5
9	Functional interactions of the cystine/glutamate antiporter, CD44v and MUC1-C oncoprotein in triple-negative breast cancer cells	2016	11	127	8.66
10	CHAC1 degradation of glutathione enhances cystine-starvation-induced necroptosis and ferroptosis in human triple negative breast cancer cells via the GCN2-eIF2α-ATF4 pathway	2017	11	153	7.19
