# Supplementary material for: Current Status and Future Directions of Ferroptosis Research in Breast Cancer: Bibliometric Analysis
Source: Interact J Med Res. 2025 Feb 26;14:e66286. doi: 10.2196/66286 (PMC11904379; doi:10.2196/66286)
Supplement: Multimedia Appendix 3 [file ijmr_v14i1e66286_app3.xlsx]

## Sheet: Sheet1
Rank	Author	Local Citations	Rank	Author	Local Citations
1	CHEN Y	64	6	HENSON EE	38
2	GIBSON SB	51	7	LI ZHR	38
3	DING DJ	39	8	MA S	38
4	LI WT	39	9	ZHANG WF	29
5	GAI CC	38	10	LI K	28
