# Supplementary material for: Current Status and Future Directions of Ferroptosis Research in Breast Cancer: Bibliometric Analysis
Source: Interact J Med Res. 2025 Feb 26;14:e66286. doi: 10.2196/66286 (PMC11904379; doi:10.2196/66286)
Supplement: Multimedia Appendix 4 [file ijmr_v14i1e66286_app4.xlsx]

## Sheet: Sheet1
Rank	Country	TC	Rank	Country	Average Article Citations
1	CHINA	4877	1	GERMANY	489.2
2	GERMANY	1957	2	UNITED KINGDOM	187
3	USA	1658	3	FRANCE	118.7
4	CANADA	544	4	CANADA	108.8
5	FRANCE	356	5	BELGIUM	82
6	UNITED KINGDOM	187	6	USA	50.2
7	AUSTRALIA	177	7	AUSTRALIA	44.2
8	KOREA	114	8	IRAN	41.5
9	BRAZIL	87	9	ISRAEL	38.5
10	IRAN	83	10	HUNGARY	33
