# Supplementary material for: Current Status and Future Directions of Ferroptosis Research in Breast Cancer: Bibliometric Analysis
Source: Interact J Med Res. 2025 Feb 26;14:e66286. doi: 10.2196/66286 (PMC11904379; doi:10.2196/66286)
Supplement: Multimedia Appendix 8 [file ijmr_v14i1e66286_app8.xlsx]

## Sheet: Sheet1
Types of Cancer	Advanced Solid Tumor (colorectal cancer, pancreatic cancer, breast cancer, gastric cancer, cervical cancer, lung cancer, head and neck cancer, bile duct cancer, kidney cancer, prostate cancer, vulvar cancer, undifferentiated thyroid cancer, and sarcomas)
Study Title	Carbon Nanoparticle-Loaded Iron [CNSI-Fe(II)] in the Treatment of Advanced Solid Tumor (CNSI-Fe(II))
Population (age, cancer stage, etc)	1.Understand and voluntarily sign the informed consent form (ICF), demonstrating willingness and ability to comply with all trial requirements. 2.Male or female aged 18-75 years (inclusive) at the time of signing the ICF. 3.Histologically or cytologically confirmed advanced solid tumors with ineffective current standard therapy (disease progression after treatment or intolerable treatment) or lac…
Intervention	Experimental: 1.CNSI-Fe(II) 30 mg The trial comprises a treatment period, including the DLT evaluation period with a duration of 21 days, and a maintenance treatment period. If the subject completes DLT evaluation without intolerable toxicity, an additional dose may be administered based on the investigator's determination of the benefits outweighing the risks. Three dose groups are planned [base…
Number of Enrollees	24 (Estimated)
Phase	Phase 1
Trial Stage (As of Nov 12 2024)	Recruiting
Primary outcomes	Safety and Tolerability Assessment of CNSI-Fe(II) [Time Frame: 12 weeks] This primary outcome measure is centered on the assessment of CNSI-Fe(II)'s safety and tolerability throughout the study. It encompasses the following assessments: Dose-Limiting Toxicity (DLT): This assessment involves the ongoing monitoring of adverse events, with a focus on determining their nature, severity, and frequency…
Location	Sichuan, China, 610041 West China School of Medicine, Sichuan University
Identifier	NCT06048367
